# Supplementary material for: Histopathological Changes and Immune Response Profile in the Brains of Non-Human Primates Naturally Infected with Yellow Fever Virus
Source: Viruses. 2025 Mar 7;17(3):386. doi: 10.3390/v17030386 (PMC11946203; doi:10.3390/v17030386)
Supplement: Supplementary file 1 [file viruses-17-00386-s001.zip]

Archive with 1 entries (1 files):
- viruses-3412582-supplementary.pdf
